# Supplementary material for: Enhanced NAMPT-Mediated NAD Salvage Pathway Contributes to Psoriasis Pathogenesis by Amplifying Epithelial Auto-Inflammatory Circuits
Source: Int J Mol Sci. 2021 Jun 25;22(13):6860. doi: 10.3390/ijms22136860 (PMC8267663; doi:10.3390/ijms22136860)
Supplement: Supplementary file 1 [file ijms-22-06860-s001.zip]

Archive with 1 entries (1 files):
- ijms-1244041-supplementary.pdf
